# Supplementary material for: Is Exercise Enough? Evidence from Controlled Clinical Trials on Rehabilitation with and Without Adjunct Modalities for Musculoskeletal Disorders
Source: Life (Basel). 2026 Apr 7;16(4):608. doi: 10.3390/life16040608 (PMC13117354; doi:10.3390/life16040608)
Supplement: Supplementary file 1 [file life-16-00608-s001.zip]

Archive with 1 entries (1 files):
- life-4198090-supplementary.pdf
